# Supplementary material for: Primitive haematopoiesis in the human placenta gives rise to macrophages with epigenetically silenced HLA-DR
Source: Nat Commun. 2023 Mar 30;14:1764. doi: 10.1038/s41467-023-37383-2 (PMC10063560; doi:10.1038/s41467-023-37383-2)
Supplement: Supplementary file 3 — Source Data [file 41467_2023_37383_MOESM3_ESM.xlsx]

## Sheet: Fig 1G
	Sample	EGA (Days)	% Live Cells
	X045	56	0.088
	T082	49	0.078
	Y003	58	0.051
	X077	72	0.00836
	Y007	56	0.033
	X044	49	0.036
	Y016	50	0.033
	X058	66	0.014
	T085	70	0.011
	Y012	65	0.00342
	Y010	80	0.00325
	Y018	57	0.061
	Y017	69	0.00535
	Y019	67	0.00439
	Y024	53	0.054
	X086	56	0.037
	Y028	42	0.0485
	Y027	67	0.019403
	Y034	81	0.0027006
	Y040	54	0.089455
	Y061	60	0.0197
	Y054	51	0.03736
	Y049	60	0.03908
	Y082	44	0.0494
	Y056	70	0.013
	T106w	70	0.015
	Y052	81	0.00871
	Y067	77	0.00302

## Sheet: Fig 1H
	% Live Cells
	6wk	7wk	8wk	9wk	10wk	11wk
	0.0485	0.078	0.088	0.014	0.00836	0.00325
	0.0494	0.036	0.051	0.00342	0.011	0.0027006
		0.033	0.033	0.00535	0.013	0.00871
		0.054	0.061	0.00439	0.015	0.00302
		0.089455	0.037	0.019403
		0.03736	0.0197
			0.03908

## Sheet: Fig 2A
	Cellname	Cluster_ID	Sample	Gate	UMAP_1	UMAP_2
	i704-i507	PEMP-1	Y028	PEMP	-0.855752	-0.844491
	i705-i505	PEMP-2	Y028	PEMP	-1.78259	0.0856785
	i705-i507	PEMP-1	Y028	PEMP	-3.20107	-0.0583556
	i705-i508	PEMP-HBC	Y028	HBC	3.37081	2.96832
	i705-i510	PEMP-HBC	Y028	HBC	1.65539	1.5165
	i706-i506	PEMP-2	Y028	PEMP	-1.88457	-1.11221
	i706-i507	PEMP-1	Y028	PEMP	-3.05459	-0.681241
	i707-i507	PEMP-HBC	Y028	PEMP	-2.98506	-1.34999
	i707-i508	PEMP-HBC	Y028	HBC	2.98993	2.21854
	i710-i506	PEMP-2	Y028	PEMP	-2.10507	-0.0318633
	i711-i506	PEMP-2	Y028	PEMP	-1.51196	-1.43357
	i711-i507	PEMP-HBC	Y028	PEMP	1.74699	3.07976
	i711-i510	HBC	Y028	HBC	1.13054	2.46708
	i712-i505	PEMP-HBC	Y028	PEMP	-0.394511	1.06306
	i714-i505	PEMP-3	Y028	PEMP	1.62642	-2.23126
	i714-i506	PEMP-3	Y028	PEMP	-0.420724	-1.06664
	i714-i507	PEMP-3	Y028	PEMP	0.179175	-2.18136
	i714-i508	PEMP-HBC	Y028	HBC	1.7838	4.09181
	i715-i505	PEMP-1	Y028	PEMP	-2.10107	-2.63598
	i715-i506	PEMP-HBC	Y028	PEMP	1.38436	0.91396
	i715-i507	Mega	Y028	PEMP	2.48867	-2.56888
	i715-i510	PEMP-HBC	Y028	HBC	2.45914	1.89964
	i720-i505	PEMP-HBC	Y028	PEMP	0.359892	2.32101
	i720-i506	PEMP-HBC	Y028	PEMP	1.04045	1.90286
	i720-i507	PEMP-HBC	Y028	PEMP	1.30951	0.500756
	i721-i505	PEMP-1	Y028	PEMP	-2.74296	-1.87373
	i721-i506	PEMP-2	Y028	PEMP	-2.39064	0.225741
	i721-i507	PEMP-HBC	Y028	PEMP	1.54808	1.98501
	i721-i508	PEMP-HBC	Y028	HBC	2.9128	2.59123
	i722-i505	PEMP-3	Y028	PEMP	-0.712301	-1.31072
	i722-i506	PEMP-HBC	Y028	PEMP	0.584249	0.304141
	i722-i507	PEMP-2	Y028	PEMP	-0.7902	-0.190828
	i722-i510	PEMP-HBC	Y028	HBC	0.539305	3.07619
	i723-i505	PEMP-1	Y028	PEMP	-2.30676	0.689712
	i723-i506	Mega	Y028	PEMP	2.80757	-2.43856
	i723-i507	PEMP-2	Y028	PEMP	-2.00289	-1.3266
	i723-i508	PEMP-HBC	Y028	HBC	1.60605	3.51932
	i723-i510	HBC	Y028	HBC	1.20656	2.87908
	i724-i506	PEMP-1	Y028	PEMP	-2.97905	-0.120678
	i724-i507	PEMP-HBC	Y028	PEMP	0.150193	0.795494
	i726-i505	PEMP-HBC	Y028	PEMP	-0.607534	0.900927
	i726-i507	PEMP-1	Y028	PEMP	-0.93538	-2.8202
	i726-i510	PEMP-HBC	Y028	HBC	0.300458	2.05689
	i727-i506	PEMP-1	Y028	PEMP	-2.77985	-3.14055
	i727-i507	PEMP-1	Y028	PEMP	-1.72544	-3.09947
	i727-i508	PEMP-HBC	Y028	HBC	1.19432	3.5963
	i728-i507	PEMP-HBC	Y028	PEMP	0.569356	0.324625
	i728-i508	HBC	Y028	HBC	3.29954	3.59993
	i728-i510	HBC	Y028	HBC	1.44945	3.81146
	i729-i506	PEMP-1	Y028	PEMP	-2.80572	-1.0564
	i729-i507	PEMP-2	Y028	PEMP	-0.914513	0.329245
	i701.i502	PEMP-1	Y054	PEMP	-1.91614	-2.84559
	i701.i503	PEMP-1	Y054	PEMP	-1.71287	-3.46073
	i701.i505	PEMP-2	Y054	PEMP	-1.97827	-0.879895
	i701.i506	PEMP-HBC	Y054	PEMP	0.398029	0.499376
	i701.i507	HBC	Y054	HBC	2.4131	3.12103
	i701.i508	HBC	Y054	HBC	1.481	4.00811
	i701.i511	PEMP-3	Y054	CD43+ CD34-	0.715445	-2.26042
	i702.i502	PEMP-3	Y054	PEMP	-1.32703	-0.842866
	i702.i503	Mega	Y054	PEMP	2.70777	-2.05911
	i702.i505	PEMP-HBC	Y054	PEMP	1.19592	1.36049
	i702.i506	PEMP-1	Y054	PEMP	-2.15061	-3.40316
	i702.i507	HBC	Y054	HBC	2.86344	3.51064
	i702.i508	HBC	Y054	HBC	2.36549	3.86729
	i703.i502	PEMP-2	Y054	PEMP	-1.59956	-0.736453
	i703.i503	PEMP-2	Y054	PEMP	-1.44861	-1.04665
	i703.i505	PEMP-1	Y054	PEMP	-0.428171	-2.40795
	i703.i506	Mega	Y054	PEMP	2.97821	-2.13083
	i703.i507	PEMP-HBC	Y054	HBC	3.53272	2.75674
	i703.i508	HBC	Y054	HBC	1.95262	2.75338
	i703.i511	Mega	Y054	CD43+ CD34-	2.76083	-2.11889
	i704.i502	PEMP-3	Y054	PEMP	0.242944	-1.66262
	i704.i503	PEMP-1	Y054	PEMP	-3.33346	-1.46276
	i704.i505	PEMP-1	Y054	PEMP	-3.16825	-2.87387
	i704.i506	PEMP-3	Y054	PEMP	0.511404	-1.99044
	i704.i508	PEMP-HBC	Y054	HBC	1.52434	2.32271
	i705.i502	PEMP-3	Y054	PEMP	-1.00427	-1.14019
	i705.i503	PEMP-2	Y054	PEMP	-1.83139	-0.812986
	i705.i505	PEMP-2	Y054	PEMP	-1.67732	0.636358
	i705.i506	PEMP-3	Y054	PEMP	0.0625169	-2.35628
	i705.i507	HBC	Y054	HBC	2.33079	2.46278
	i705.i508	HBC	Y054	HBC	0.906011	2.79911
	i705.i511	PEMP-3	Y054	CD43+ CD34-	1.13248	-2.3688
	i706.i502	PEMP-HBC	Y054	PEMP	1.43806	-0.206577
	i706.i503	PEMP-2	Y054	PEMP	-1.26346	-0.479299
	i706.i505	PEMP-2	Y054	PEMP	-2.24815	-0.276282
	i706.i506	PEMP-1	Y054	PEMP	-3.08237	-3.40513
	i706.i507	HBC	Y054	HBC	2.15637	2.63881
	i706.i508	HBC	Y054	HBC	2.73847	3.25531
	i706.i511	Mega	Y054	CD43+ CD34-	2.3756	-2.00766
	i707.i502	PEMP-1	Y054	PEMP	-2.54938	-3.18336
	i707.i503	PEMP-2	Y054	PEMP	-2.31951	-1.98124
	i707.i505	PEMP-3	Y054	PEMP	0.358135	-0.922936
	i707.i506	PEMP-1	Y054	PEMP	-3.42565	-2.27931
	i707.i507	HBC	Y054	HBC	1.9676	4.04428
	i707.i508	HBC	Y054	HBC	3.04751	3.83096
	i707.i511	PEMP-3	Y054	CD43+ CD34-	0.691627	-0.385467
	i710.i502	PEMP-3	Y054	PEMP	0.13211	-1.8101
	i710.i503	PEMP-1	Y054	PEMP	-1.64143	-2.25128
	i710.i505	PEMP-1	Y054	PEMP	-2.01518	-2.96925
	i710.i506	PEMP-3	Y054	PEMP	-1.17767	-1.29762
	i710.i507	PEMP-HBC	Y054	HBC	2.28997	4.27644
	i710.i508	HBC	Y054	HBC	0.727607	3.23813
	i710.i511	Mega	Y054	CD43+ CD34-	2.02716	-2.49686
	i711.i502	PEMP-1	Y054	PEMP	-2.47887	-1.82666
	i711.i503	PEMP-3	Y054	PEMP	-0.539721	-2.13783
	i711.i505	PEMP-3	Y054	PEMP	0.407775	-0.00962075
	i711.i506	PEMP-1	Y054	PEMP	-1.27174	-2.92192
	i711.i507	HBC	Y054	HBC	1.80111	2.7124
	i711.i508	PEMP-HBC	Y054	HBC	3.13574	3.21405
	i711.i511	PEMP-3	Y054	CD43+ CD34-	0.285028	-1.06511
	i712.i502	PEMP-3	Y054	PEMP	-1.95593	-1.41655
	i712.i503	PEMP-1	Y054	PEMP	-2.9396	-2.11579
	i712.i505	PEMP-3	Y054	PEMP	-0.765212	-1.84814
	i712.i506	PEMP-3	Y054	PEMP	-0.135736	-0.721788
	i712.i508	HBC	Y054	HBC	2.42864	3.47008
	i712.i511	PEMP-3	Y054	CD43+ CD34-	1.06137	-1.28442
	i714.i502	PEMP-1	Y054	PEMP	-1.62464	-2.99555
	i714.i503	PEMP-2	Y054	PEMP	-2.31218	-0.52096
	i714.i505	PEMP-1	Y054	PEMP	-2.24077	-2.30121
	i714.i506	PEMP-1	Y054	PEMP	-3.18972	-1.1091
	i714.i507	PEMP-HBC	Y054	HBC	0.64389	2.50043
	i714.i508	HBC	Y054	HBC	2.96964	3.81854
	i714.i511	Mega	Y054	CD43+ CD34-	2.43097	-2.37536
	i715.i502	PEMP-1	Y054	PEMP	-3.03194	-2.82711
	i715.i503	PEMP-1	Y054	PEMP	-1.10803	-2.24362
	i715.i505	PEMP-HBC	Y054	PEMP	-0.127617	1.24129
	i715.i506	PEMP-2	Y054	PEMP	-1.59741	-0.26641
	i715.i507	HBC	Y054	HBC	1.62538	3.71438
	i715.i508	HBC	Y054	HBC	1.77935	3.49359
	i715.i511	PEMP-3	Y054	CD43+ CD34-	1.50378	-1.89347
	i716.i502	PEMP-1	Y054	PEMP	-2.15223	-2.70223
	i716.i503	PEMP-1	Y054	PEMP	-1.52801	-2.18231
	i716.i505	PEMP-3	Y054	PEMP	1.16235	-2.15107
	i716.i506	PEMP-2	Y054	PEMP	-1.66813	-1.77028
	i716.i507	HBC	Y054	HBC	1.21163	3.14091
	i716.i511	PEMP-HBC	Y054	CD43+ CD34-	1.54378	0.110277
	i718.i502	PEMP-1	Y054	PEMP	-2.29829	-2.7751
	i718.i503	PEMP-HBC	Y054	PEMP	1.01232	1.11341
	i718.i505	PEMP-2	Y054	PEMP	-0.351617	0.40725
	i718.i506	PEMP-1	Y054	PEMP	-2.49194	-2.64477
	i718.i507	HBC	Y054	HBC	0.925325	2.50907
	i718.i508	HBC	Y054	HBC	1.40897	2.93793
	i718.i511	PEMP-3	Y054	CD43+ CD34-	0.844299	-2.32441
	i719.i502	PEMP-1	Y054	PEMP	-3.27659	-1.98038
	i719.i503	PEMP-1	Y054	PEMP	-2.59467	-2.5989
	i719.i505	PEMP-1	Y054	PEMP	-1.88466	-3.19714
	i719.i506	PEMP-1	Y054	PEMP	0.101802	2.33706
	i719.i507	HBC	Y054	HBC	2.65246	3.311
	i719.i508	HBC	Y054	HBC	2.0953	3.57643
	i719.i511	Mega	Y054	CD43+ CD34-	2.17645	-2.12556
	i720.i502	PEMP-1	Y054	PEMP	-3.2115	-0.796196
	i720.i503	PEMP-1	Y054	PEMP	-1.78622	-2.72366
	i720.i505	PEMP-1	Y054	PEMP	-3.12023	-0.356415
	i720.i506	PEMP-3	Y054	PEMP	-0.0429953	-1.70593
	i720.i507	HBC	Y054	HBC	1.56577	2.49385
	i720.i508	HBC	Y054	HBC	1.93445	3.36157
	i720.i511	PEMP-3	Y054	CD43+ CD34-	0.51709	-0.629043
	i721.i502	PEMP-1	Y054	PEMP	-3.16752	-3.28812
	i721.i503	PEMP-HBC	Y054	PEMP	1.1734	-0.277442
	i721.i505	PEMP-1	Y054	PEMP	-3.10382	-2.49355
	i721.i506	PEMP-2	Y054	PEMP	-0.339928	0.114169
	i721.i507	PEMP-HBC	Y054	HBC	2.26072	2.77037
	i721.i508	HBC	Y054	HBC	3.02304	2.739
	i721.i511	PEMP-3	Y054	CD43+ CD34-	1.0811	-0.897358
	i722.i502	PEMP-3	Y054	PEMP	-0.784963	-1.47176
	i722.i503	PEMP-1	Y054	PEMP	-2.12563	-2.50619
	i722.i505	PEMP-2	Y054	PEMP	-2.10185	0.207346
	i722.i506	PEMP-HBC	Y054	PEMP	1.1183	0.138008
	i722.i507	HBC	Y054	HBC	1.44409	3.67001
	i722.i508	HBC	Y054	HBC	0.89642	3.01861
	i722.i511	PEMP-3	Y054	CD43+ CD34-	-0.788027	-2.98928
	i723.i502	PEMP-3	Y054	PEMP	-0.0960836	-1.77508
	i723.i503	PEMP-2	Y054	PEMP	-1.99093	-0.452016
	i723.i505	PEMP-2	Y054	PEMP	-1.49435	-0.186301
	i723.i506	PEMP-2	Y054	PEMP	-1.64129	-1.6211
	i723.i507	HBC	Y054	HBC	2.147	3.86635
	i723.i508	HBC	Y054	HBC	2.76095	3.6277
	i723.i511	PEMP-3	Y054	CD43+ CD34-	0.455668	-0.532154
	i724.i502	PEMP-HBC	Y054	PEMP	0.793263	0.926783
	i724.i503	Mega	Y054	PEMP	2.70571	-2.25633
	i724.i505	PEMP-2	Y054	PEMP	-1.57423	-0.535216
	i724.i506	PEMP-1	Y054	PEMP	-2.59046	0.368773
	i724.i507	HBC	Y054	HBC	2.66231	3.19579
	i724.i508	HBC	Y054	HBC	1.50568	2.79181
	i724.i511	PEMP-3	Y054	CD43+ CD34-	0.454092	-0.736886
	i726.i502	PEMP-1	Y054	PEMP	-1.52875	-2.41717
	i726.i503	PEMP-3	Y054	PEMP	-1.0306	-1.69322
	i726.i505	PEMP-1	Y054	PEMP	-3.07527	-1.60485
	i726.i506	PEMP-2	Y054	PEMP	-1.64967	0.11696
	i726.i507	HBC	Y054	HBC	3.23195	3.45883
	i726.i508	HBC	Y054	HBC	0.634016	2.80601
	i727.i502	PEMP-1	Y054	PEMP	-2.91623	-2.28415
	i727.i505	PEMP-1	Y054	PEMP	-2.30439	-2.33967
	i727.i506	PEMP-1	Y054	PEMP	-2.82802	-0.325657
	i727.i507	HBC	Y054	HBC	0.644238	3.15956
	i727.i508	HBC	Y054	HBC	3.42863	3.14012
	i727.i511	Mega	Y054	CD43+ CD34-	2.52338	-2.29498
	i728.i503	PEMP-3	Y054	PEMP	-0.119626	-1.46881
	i728.i505	PEMP-1	Y054	PEMP	-2.22634	-1.88119
	i728.i507	HBC	Y054	HBC	3.15912	2.90518
	i728.i508	PEMP-HBC	Y054	HBC	2.50086	3.69038
	i728.i511	PEMP-3	Y054	CD43+ CD34-	0.978386	-1.36113
	i729.i502	PEMP-2	Y054	PEMP	-1.65502	-0.103276
	i729.i503	PEMP-3	Y054	PEMP	0.0813499	-1.44685
	i729.i505	PEMP-1	Y054	PEMP	-2.59058	-1.23728
	i729.i506	PEMP-HBC	Y054	PEMP	1.25474	-1.61063
	i729.i507	PEMP-HBC	Y054	HBC	2.72672	2.60975
	i729.i508	HBC	Y054	HBC	2.80752	3.24292
	i729.i511	PEMP-HBC	Y054	CD43+ CD34-	1.34308	-2.10606

## Sheet: Fig 2B
		avg.exp	pct.exp	features.plot	id	avg.exp.scaled
	ITGA2B	0.0890615	15.3846	ITGA2B	PEMP-1	-0.455536
	PF4	0.003694	32.6923	PF4	PEMP-1	-0.40822
	THBS1	0.091635	50	THBS1	PEMP-1	-0.411881
	FOLR2	0.143069	23.0769	FOLR2	PEMP-1	-0.509969
	CD163	0.00175863	17.3077	CD163	PEMP-1	-0.533034
	CD14	0.00519626	36.5385	CD14	PEMP-1	-0.572992
	C1QA	0.0457701	11.5385	C1QA	PEMP-1	-0.526444
	FRMD8	0.269791	34.6154	FRMD8	PEMP-1	-0.994143
	ICAM1	0.462627	28.8462	ICAM1	PEMP-1	-0.263699
	ITGA5	0.608402	36.5385	ITGA5	PEMP-1	0.294563
	GATA2	1.85607	76.9231	GATA2	PEMP-1	-0.488114
	KIT	1.41207	71.1538	KIT	PEMP-1	-0.280058
	GATA1	0.154498	13.4615	GATA1	PEMP-1	-0.694657
	SPN	1.5818	80.7692	SPN	PEMP-1	0.108249
	IRF8	1.43042	42.3077	IRF8	PEMP-1	0.667579
	CLEC11A	0.490842	67.3077	CLEC11A	PEMP-1	-0.632306
	MPO	2.61341	94.2308	MPO	PEMP-1	-0.50122
	CSF3R	2.84907	73.0769	CSF3R	PEMP-1	0.175235
	RUNX1	1.28461	80.7692	RUNX1	PEMP-1	0.422392
	LSP1	5.63283	86.5385	LSP1	PEMP-1	1.85578
	SELL	7.09817	94.2308	SELL	PEMP-1	1.91767
	HOPX	1.7361	71.1538	HOPX	PEMP-1	1.99984
	CD52	1.84573	90.3846	CD52	PEMP-1	2.01741
	SPINK2	2.63604	92.3077	SPINK2	PEMP-1	1.82673
	CD34	9.90921	96.1538	CD34	PEMP-1	1.69275
	MLLT3	2.29469	71.1538	MLLT3	PEMP-1	1.98468
	HOXA9	0.586416	32.6923	HOXA9	PEMP-1	2.01987
	ITGA2B1	0.0833992	35.7143	ITGA2B	PEMP-2	-0.456098
	PF41	0.00274699	21.4286	PF4	PEMP-2	-0.408338
	THBS11	0.0596151	53.5714	THBS1	PEMP-2	-0.41257
	FOLR21	0.00325943	17.8571	FOLR2	PEMP-2	-0.537317
	CD1631	0	0	CD163	PEMP-2	-0.533436
	CD141	0.0073074	50	CD14	PEMP-2	-0.572881
	C1QA1	0.000606315	7.14286	C1QA	PEMP-2	-0.537343
	FRMD81	0.383809	50	FRMD8	PEMP-2	-0.640943
	ICAM11	0.180688	35.7143	ICAM1	PEMP-2	-0.71349
	ITGA51	0.344469	35.7143	ITGA5	PEMP-2	-0.523772
	GATA21	1.86221	78.5714	GATA2	PEMP-2	-0.487308
	KIT1	2.91269	89.2857	KIT	PEMP-2	0.457833
	GATA11	0.0492536	21.4286	GATA1	PEMP-2	-0.740316
	SPN1	1.79479	85.7143	SPN	PEMP-2	0.32849
	IRF81	1.73604	60.7143	IRF8	PEMP-2	1.09055
	CLEC11A1	2.5068	92.8571	CLEC11A	PEMP-2	1.73958
	MPO1	104.09	100	MPO	PEMP-2	2.00073
	CSF3R1	8.02151	100	CSF3R	PEMP-2	1.89516
	RUNX11	1.35533	85.7143	RUNX1	PEMP-2	0.625374
	LSP11	2.483	85.7143	LSP1	PEMP-2	0.452043
	SELL1	2.58565	82.1429	SELL	PEMP-2	0.270125
	HOPX1	0.2849	46.4286	HOPX	PEMP-2	-0.14813
	CD521	0.296555	67.8571	CD52	PEMP-2	-0.154529
	SPINK21	1.24801	85.7143	SPINK2	PEMP-2	0.481093
	CD341	5.80381	96.4286	CD34	PEMP-2	0.536005
	MLLT31	0.412802	46.4286	MLLT3	PEMP-2	-0.355675
	HOXA91	0.0887221	14.2857	HOXA9	PEMP-2	-0.165964
	ITGA2B2	1.85378	54.0541	ITGA2B	PEMP-3	-0.280438
	PF42	0.00748783	24.3243	PF4	PEMP-3	-0.407743
	THBS12	0.23807	62.1622	THBS1	PEMP-3	-0.408728
	FOLR22	0.00164565	10.8108	FOLR2	PEMP-3	-0.537632
	CD1632	0.00111979	10.8108	CD163	PEMP-3	-0.53318
	CD142	0.0922256	24.3243	CD14	PEMP-3	-0.568403
	C1QA2	0.000861777	5.40541	C1QA	PEMP-3	-0.537281
	FRMD82	0.600332	27.027	FRMD8	PEMP-3	0.0297947
	ICAM12	0.334205	16.2162	ICAM1	PEMP-3	-0.468578
	ITGA52	0.586834	32.4324	ITGA5	PEMP-3	0.227691
	GATA22	20.5868	94.5946	GATA2	PEMP-3	1.97072
	KIT2	5.65058	83.7838	KIT	PEMP-3	1.80411
	GATA12	3.65111	72.973	GATA1	PEMP-3	0.822302
	SPN2	2.99273	89.1892	SPN	PEMP-3	1.56721
	IRF82	0.0972326	18.9189	IRF8	PEMP-3	-1.17753
	CLEC11A2	1.35261	81.0811	CLEC11A	PEMP-3	0.381616
	MPO2	21.1	64.8649	MPO	PEMP-3	-0.045424
	CSF3R2	2.08695	56.7568	CSF3R	PEMP-3	-0.0781837
	RUNX12	1.59444	72.973	RUNX1	PEMP-3	1.31155
	LSP12	0.133791	48.6486	LSP1	PEMP-3	-0.594892
	SELL2	0.681205	45.9459	SELL	PEMP-3	-0.425201
	HOPX2	0.012006	13.5135	HOPX	PEMP-3	-0.55205
	CD522	0.0924958	37.8378	CD52	PEMP-3	-0.440618
	SPINK22	0.199453	40.5405	SPINK2	PEMP-3	-0.535432
	CD342	3.75422	67.5676	CD34	PEMP-3	-0.0414875
	MLLT32	0.383378	35.1351	MLLT3	PEMP-3	-0.392267
	HOXA92	0.0422873	10.8108	HOXA9	PEMP-3	-0.369901
	ITGA2B3	0.852722	48.7805	ITGA2B	PEMP-HBC	-0.379765
	PF43	0.00260636	17.0732	PF4	PEMP-HBC	-0.408356
	THBS13	0.71178	41.4634	THBS1	PEMP-HBC	-0.39853
	FOLR23	3.57523	51.2195	FOLR2	PEMP-HBC	0.161377
	CD1633	3.10364	53.6585	CD163	PEMP-HBC	0.175365
	CD143	18.6394	63.4146	CD14	PEMP-HBC	0.409569
	C1QA3	2.98579	46.3415	C1QA	PEMP-HBC	0.183058
	FRMD83	1.08217	87.8049	FRMD8	PEMP-HBC	1.5224
	ICAM13	1.19425	60.9756	ICAM1	PEMP-HBC	0.903489
	ITGA53	1.06824	68.2927	ITGA5	PEMP-HBC	1.72031
	GATA23	3.12992	73.1707	GATA2	PEMP-HBC	-0.320891
	KIT3	0.903759	48.7805	KIT	PEMP-HBC	-0.530004
	GATA13	1.17112	43.9024	GATA1	PEMP-HBC	-0.253609
	SPN3	1.11526	65.8537	SPN	PEMP-HBC	-0.374167
	IRF83	1.21638	63.4146	IRF8	PEMP-HBC	0.371346
	CLEC11A3	0.709236	70.7317	CLEC11A	PEMP-HBC	-0.375352
	MPO3	9.82345	65.8537	MPO	PEMP-HBC	-0.323452
	CSF3R3	0.862458	58.5366	CSF3R	PEMP-HBC	-0.48535
	RUNX13	0.872991	87.8049	RUNX1	PEMP-HBC	-0.758873
	LSP13	0.440926	58.5366	LSP1	PEMP-HBC	-0.458016
	SELL3	0.643698	43.9024	SELL	PEMP-HBC	-0.438895
	HOPX3	0.276008	36.5854	HOPX	PEMP-HBC	-0.161292
	CD523	0.181664	41.4634	CD52	PEMP-HBC	-0.315606
	SPINK23	0.405441	39.0244	SPINK2	PEMP-HBC	-0.335736
	CD343	2.58458	68.2927	CD34	PEMP-HBC	-0.371047
	MLLT33	0.610419	58.5366	MLLT3	PEMP-HBC	-0.109914
	HOXA93	0.0412515	7.31707	HOXA9	PEMP-HBC	-0.374451
	ITGA2B4	0.000395922	2.43902	ITGA2B	HBC	-0.464334
	PF44	0.000788416	4.87805	PF4	HBC	-0.408584
	THBS14	0.201909	31.7073	THBS1	HBC	-0.409507
	FOLR24	12.7773	100	FOLR2	HBC	1.96135
	CD1634	10.9073	97.561	CD163	HBC	1.95753
	CD144	46.4768	100	CD14	HBC	1.87741
	C1QA4	10.3296	100	C1QA	HBC	1.95531
	FRMD84	0.345959	41.4634	FRMD8	HBC	-0.758193
	ICAM14	1.59551	56.0976	ICAM1	HBC	1.54364
	ITGA54	0.147763	34.1463	ITGA5	HBC	-1.13367
	GATA24	0.00588269	26.8293	GATA2	HBC	-0.730993
	KIT4	0.00248716	12.1951	KIT	HBC	-0.973179
	GATA14	0.000746866	4.87805	GATA1	HBC	-0.76136
	SPN4	0.0203709	12.1951	SPN	HBC	-1.50632
	IRF84	1.20597	43.9024	IRF8	HBC	0.356939
	CLEC11A4	0.0640059	19.5122	CLEC11A	HBC	-1.1345
	MPO4	0.0136737	43.9024	MPO	HBC	-0.565318
	CSF3R4	0.11063	26.8293	CSF3R	HBC	-0.735347
	RUNX14	1.08624	65.8537	RUNX1	HBC	-0.14688
	LSP14	0.101854	21.9512	LSP1	HBC	-0.609125
	SELL4	0.0193105	21.9512	SELL	HBC	-0.666862
	HOPX4	0.000395922	2.43902	HOPX	HBC	-0.569234
	CD524	0.0165231	9.7561	CD52	HBC	-0.547132
	SPINK24	0	0	SPINK2	HBC	-0.728793
	CD344	0.0710308	31.7073	CD34	HBC	-1.07926
	MLLT34	0.0378564	14.6341	MLLT3	HBC	-0.821966
	HOXA94	0.000386388	2.43902	HOXA9	HBC	-0.553927
	ITGA2B5	25.2016	100	ITGA2B	Mega	2.03617
	PF45	19.5253	100	PF4	Mega	2.04124
	THBS15	114.039	100	THBS1	Mega	2.04122
	FOLR25	0.000745397	9.09091	FOLR2	Mega	-0.537809
	CD1635	0.000819945	9.09091	CD163	Mega	-0.533248
	CD145	0.0106751	36.3636	CD14	Mega	-0.572703
	C1QA5	0.000778771	9.09091	C1QA	Mega	-0.537302
	FRMD85	0.862227	36.3636	FRMD8	Mega	0.841082
	ICAM15	0.000245654	9.09091	ICAM1	Mega	-1.00136
	ITGA55	0.324682	27.2727	ITGA5	Mega	-0.585125
	GATA25	6.00541	90.9091	GATA2	Mega	0.0565829
	KIT5	1.00809	72.7273	KIT	Mega	-0.478702
	GATA15	5.50742	100	GATA1	Mega	1.62764
	SPN5	1.35772	81.8182	SPN	Mega	-0.123459
	IRF85	0.00233226	27.2727	IRF8	Mega	-1.30888
	CLEC11A5	1.04608	100	CLEC11A	Mega	0.0209634
	MPO5	0.0136646	54.5455	MPO	Mega	-0.565318
	CSF3R5	0.00185312	18.1818	CSF3R	Mega	-0.771517
	RUNX15	0.630924	72.7273	RUNX1	Mega	-1.45357
	LSP15	0.0195918	54.5455	LSP1	Mega	-0.645786
	SELL5	0.0467628	36.3636	SELL	Mega	-0.656839
	HOPX5	0.000465156	18.1818	HOPX	Mega	-0.569132
	CD525	0.00768255	9.09091	CD52	Mega	-0.559526
	SPINK25	0.0215914	18.1818	SPINK2	Mega	-0.707861
	CD345	1.28594	81.8182	CD34	Mega	-0.736952
	MLLT35	0.45366	54.5455	MLLT3	Mega	-0.304862
	HOXA95	0	0	HOXA9	Mega	-0.555624

## Sheet: Fig 2C
		PEMP-1	PEMP-2	PEMP-3	PEMP-HBC	HBC	Mega
	RUNX2 (85g)	0.817177	1	0.657147	0	0.251554	0.166934
	RUNX1 (34g)	1	0.790422	0.235548	0.510414	0.380128	0
	RUNX3 (62g)	0.75438	1	0.322899	0.381001	0.320856	0
	XBP1 (28g)	0.946593	1	0.289719	0.104611	0	0.515264
	GATA3 (25g)	1	0.554118	0.447065	0.317661	0.461849	0
	HOXB2 (466g)	1	0.733293	0.826837	0.272523	0	0.725064
	HOXB7 (10g)	1	0.905439	0.867775	0.345036	0	0.311022
	BCL11A (59g)	1	0.865913	0.751581	0.421056	0.526616	0
	ERG (884g)	0.951132	0.745108	0.895483	0.335947	0	1
	ETV6 (1585g)	0.971547	1	0.699387	0.350449	0	0.706963
	ELK3 (1124g)	1	0.941846	0.588287	0.427357	0	0.0462603
	POLR3A-extended (115g)	0.744606	1	0.504082	0	0.000652704	0.255223
	MYC (166g)	0.631323	1	0.621549	0.306298	0	0.898434
	BCLAF1 (1876g)	0.7853	1	0.670238	0.528604	0	0.854491
	MYB-extended (82g)	0.877296	1	0.748028	0.651757	0	0.883035
	MAX-extended (2532g)	0.594668	0.484813	0.712297	0.207505	0	1
	IRF8 (142g)	0.272106	0.703538	0.140564	0.824017	1	0
	SPI1 (328g)	0.0564491	0.151811	0.146149	0.640623	1	0
	MAF-extended (474g)	0.00771814	0.0252004	0.0659046	0.597191	1	0
	CEBPB (430g)	0.044863	0.103249	0.15118	0.614941	1	0
	ID1-extended (80g)	0.0882863	0.12057	0.225985	0.589189	1	0
	E2F1 (854g)	0.29606	0.271597	0.445531	0.17896	0	1
	GATA2 (220g)	0.348815	0.209562	0.605552	0.0906764	0	1
	KLF1 (128g)	0.0362328	0	0.4792	0.163673	0.179944	1
	PBX1-extended (202g)	0.123632	0.0565298	0.476342	0	0.0427861	1
	GATA1 (729g)	0.159117	0	0.475527	0.0401612	0.0346385	1

## Sheet: Fig 2D
		PEMP-1	PEMP-2	PEMP-3	PEMP-HBC	HBC	Mega
	prediction.score.HSC.MPP	0.70032	0.255915	0.0782752	0.101805	0	0
	prediction.score.Early.L.TL	0	0	0	0	0	0
	prediction.score.Pre.pro.B.cell	0.0849414	0.00140116	0.000859241	0.00330703	0	0
	prediction.score.pro.B.cell	0.0382303	0.00211729	0.00133839	0.00823211	0	0
	prediction.score.pre.B.cell	0	0	0	0	0	0
	prediction.score.B.cell	0	0	0	0	0	0
	prediction.score.ILC.pre	0.0115384	0.00734881	0.00318922	0.00165097	0	0
	prediction.score.NK	0	0	0	0	0	0
	prediction.score.Neut.my.pro	0.0968222	0.65562	0.135466	0.201729	0	0
	prediction.score.Mono.pre	0	0	0	0	0	0
	prediction.score.Monocyte	0	0	0	0.00584478	0.00195604	0
	prediction.score.Mono.mac	0	0	0	0.176163	0.259433	0
	prediction.score.Kupffer	0	0	0	0.242977	0.70288	0
	prediction.score.VCAM1..EI.mac	0	0	0	0.0140396	0.0357309	0
	prediction.score.DC.pre	0.024431	0.0189128	0.0058929	0.00225805	0	0
	prediction.score.pDC.pre	0.00971693	0	0	0	0	0
	prediction.score.DC1	0	0	0	0	0	0
	prediction.score.DC2	0.00492867	0.0058499	0.000281953	0.00105929	0	0
	prediction.score.MEMP	0.0287196	0.0179329	0.354083	0.186057	0	0.923035
	prediction.score.Megakaryocyte	0	0	0	0	0	0.076965
	prediction.score.Mast.cell	0.000351191	0.0349014	0.362317	0.0332794	0	0
	prediction.score.Early.erythroid	0	0	0.0558667	0.0210203	0	0
	prediction.score.Mid.erythroid	0	0	0.00243056	0.000577793	0	0
	prediction.score.Late.erythroid	0	0	0	0	0	0

## Sheet: Fig 2E
		i719.i503	i719.i505	i702.i506	i721.i502	i715.i503	i714.i505	i716.i506	i707.i506	i727.i505	i716.i502	i721.i505	i704.i505	i728.i505	i727.i502	i715.i502	i714.i502	i704.i503	i716.i503	i727-i506	i722.i503	i726.i502	i720.i502	i719.i506	i710.i503	i714.i506	i727.i506	i727-i507	i701.i503	i715-i505	i721-i505	i721-i506	i721.i506	i729-i507	i723-i507	i720.i505	i724-i506	i718.i506	i711-i506	i706-i507	i707.i503	i705-i507	i711.i502	i729.i505	i701.i505	i722-i507	i704-i507	i703.i503	i723-i505
	HOXA9	1	0.845622	0.83262	0.75492	0.602893	0.54472	0.415237	0.379543	0.379543	0.452598	0.382325	0.382325	0.382325	0.239847	0.126137	0.126137	0.126137	0.126137	0.126137	0.126137	0.126137	0.193113	0.167039	0.151434	0.151434	0.151434	0.198069	0.130059	0.130059	0.0570039	0.0570039	0.113733	0.113733	0.113733	0.113733	0.113733	0.113733	0.113733	0.169078	0.170342	0.170342	0.103365	0.103365	0.103365	0.103365	0.103365	0.0567295	0.0567295
	CD52	1	0.963974	0.943598	0.91359	0.818775	0.857368	0.85137	0.865731	0.945003	0.916594	0.892614	0.84307	0.821622	0.735182	0.70188	0.685793	0.779338	0.737115	0.662549	0.675746	0.639631	0.632574	0.65869	0.666575	0.686599	0.64808	0.671662	0.627217	0.576576	0.592229	0.568359	0.521476	0.61623	0.61623	0.574132	0.508919	0.445258	0.449549	0.461702	0.418959	0.396235	0.388638	0.386127	0.357026	0.331876	0.307668	0.258427	0.259136
	CD34	1	0.918531	0.895386	0.840657	0.808696	0.829813	0.739945	0.724631	0.766549	0.773181	0.735784	0.691672	0.590092	0.573883	0.562178	0.472649	0.485412	0.386824	0.371148	0.310024	0.21685	0.326152	0.234272	0.26514	0.246647	0.208484	0.265383	0.222134	0.195779	0.0894681	0.0168653	0.00946738	0.0920648	0.0912247	0.0956814	0.173869	0.205755	0.254565	0.246494	0.236571	0.321805	0.273626	0.349558	0.370242	0.29834	0.298682	0.276282	0.274791
	HOPX	1	0.98483	0.914554	0.923402	0.874777	0.81674	0.747652	0.717259	0.684628	0.691311	0.652215	0.585146	0.551018	0.482038	0.448497	0.37231	0.344896	0.344896	0.300822	0.316652	0.325715	0.257865	0.276885	0.267127	0.199508	0.216759	0.244037	0.253183	0.201303	0.161843	0.164888	0.204958	0.301215	0.301215	0.310351	0.340067	0.303175	0.310581	0.29726	0.24722	0.238157	0.25706	0.244253	0.240612	0.244576	0.227325	0.200047	0.198306
	SELL	0.979142	1	0.989282	0.941451	0.917738	0.832469	0.776481	0.792372	0.790935	0.725699	0.723301	0.772508	0.8268	0.923928	0.923613	0.918953	0.879731	0.798934	0.802731	0.844738	0.784785	0.743832	0.702308	0.709679	0.717051	0.716604	0.789227	0.747198	0.718098	0.708817	0.61783	0.568623	0.540799	0.443952	0.440739	0.404616	0.400847	0.405689	0.447861	0.431294	0.477879	0.476883	0.497673	0.439313	0.377005	0.421941	0.355117	0.327712
	MLLT3	0.916375	0.978132	1	0.995964	0.963354	0.9663	0.972934	0.964804	0.921888	0.859767	0.84277	0.819396	0.740807	0.717733	0.734434	0.644272	0.605832	0.688099	0.61779	0.61779	0.539242	0.477767	0.426053	0.36688	0.36688	0.287106	0.282116	0.248656	0.248772	0.276556	0.268737	0.225569	0.225778	0.26237	0.24567	0.258367	0.257896	0.175629	0.168851	0.168851	0.153353	0.167488	0.165334	0.183073	0.184575	0.18447	0.123011	0.110385
	RUNX1	0.212836	0.209849	0.111058	0	0.219558	0.37315	0.429873	0.350754	0.243059	0.410486	0.410486	0.625079	0.746524	1	0.844639	0.858081	0.91796	0.892231	0.962116	0.865297	0.852394	0.852394	0.834171	0.980282	0.826677	0.715158	0.588225	0.584055	0.540725	0.343062	0.368116	0.216311	0.117235	0.0523136	0.167418	0.0756547	0.0764044	0.0968026	0.189679	0.139022	0.283895	0.3827	0.38906	0.400103	0.388306	0.370495	0.354247	0.295342
	SPINK2	0.778342	0.837905	0.76277	0.850168	0.799269	0.812138	0.761228	0.732103	0.785106	0.843014	0.864381	0.828463	0.824135	0.786915	0.863175	0.881065	0.957565	1	0.905269	0.871936	0.903044	0.914436	0.895699	0.866329	0.781144	0.797316	0.79951	0.778764	0.748303	0.689572	0.616164	0.566875	0.70681	0.753662	0.661698	0.665398	0.635717	0.599144	0.680682	0.664488	0.635286	0.58816	0.581886	0.540014	0.536753	0.495691	0.440153	0.414446
	LSP1	0.45812	0.238397	0.251656	0	0.0686713	0.0751138	0.350691	0.390362	0.504843	0.432183	0.260974	0.382101	0.619034	0.494129	0.495696	0.791985	0.790948	0.651221	0.643959	0.529987	0.509323	0.622215	0.717112	0.744295	0.907898	0.927844	0.648039	0.608369	0.701042	0.787564	1	0.905884	0.808613	0.808613	0.827821	0.597375	0.657212	0.730423	0.678442	0.696085	0.619706	0.5406	0.409476	0.482957	0.220543	0.217561	0.408986	0.453946
	SPN	0.451456	0.334618	0.334618	0.199167	0.297209	0.205777	0.487117	0.29881	0.407183	0.462645	0.313273	0.313273	0.192675	0.198171	0.0340298	0.300393	0.351325	0.125519	0	0.192145	0.192145	0.248078	0.422134	0.625961	0.745122	0.682567	0.577369	0.75565	0.77227	0.716594	0.705416	0.853135	0.808678	0.951312	0.941907	0.802835	0.868173	1	0.920123	0.801905	0.801905	0.797947	0.787089	0.837465	0.512027	0.309984	0.196951	0.14588
	CD44	0.615409	0.422016	0.37009	0.398947	0.360529	0.318721	0.228019	0.247645	0.292445	0.245547	0.136363	0.201276	0.127163	0.265182	0.226786	0.0876218	0	0.0863378	0.13596	0.32105	0.493221	0.515668	0.4981	0.453106	0.285186	0.284733	0.273624	0.284763	0.220767	0.409331	0.416397	0.431196	0.603377	0.596343	0.636379	0.790145	0.890825	0.923967	0.874465	0.814268	0.707226	0.882608	0.954828	0.884942	1	0.946289	0.900771	0.875327
	CD93	0	0	0	0	0	0	0	0	0	0	0.107429	0.113618	0.113618	0.113618	0.113618	0.113618	0.111698	0.111698	0.161676	0.15665	0.157383	0.157383	0.157383	0.168525	0.168525	0.36641	0.36641	0.475786	0.475786	0.475786	0.369379	0.36319	0.36319	0.36319	0.467938	0.467938	0.467938	0.488064	0.438086	0.57014	0.83998	0.904804	0.920294	0.909152	1	0.839311	0.839311	0.911168
	CSF1R	0.0188237	0.0188237	0.0192502	0.0184465	0.0184465	0.0189567	0	0	0.0370001	0.0365734	0.0365734	0.104306	0.104822	0.104822	0.105167	0.0943163	0.0946689	0.0408588	0.00420327	0.00435287	0.0811875	0.148542	0.238292	0.261025	0.261025	0.350725	0.436344	0.48584	0.553254	0.553254	0.649569	0.58119	0.580674	0.583096	0.649854	0.654559	0.722094	0.868328	0.853264	0.853114	0.905417	0.933858	0.918826	0.958168	1	0.95941	0.932724	0.956588
	C1QBP	0.396983	0.299407	0.40347	0.383735	0.468646	0.355898	0.327898	0.360679	0.371038	0.26569	0.233299	0.228797	0.250977	0.166049	0.139933	0	0.0342119	0.0594542	0.112267	0.0903876	0.156584	0.260588	0.276841	0.325554	0.240008	0.355935	0.421354	0.430991	0.415703	0.559372	0.628108	0.667788	0.581714	0.650007	0.703556	0.843011	0.802681	0.803827	0.780847	0.833399	0.794738	0.763352	0.74855	0.672778	0.812531	0.833279	0.829725	0.796457
	IRF8	0.188121	0.188121	0.194562	0.103599	0.000447091	0.000447091	0.000447091	0.000447091	0	0.00051421	0.00051421	0.119309	0.119309	0.119309	0.119309	0.119309	0.128621	0.0487235	0.136713	0.136713	0.203352	0.203352	0.314827	0.314901	0.462627	0.556368	0.556368	0.570601	0.672602	0.672088	0.722182	0.603388	0.648637	0.648637	0.698958	0.797065	0.787752	0.858385	0.771279	0.771279	0.791787	0.861561	0.773622	0.774517	0.696103	0.707905	0.803223	0.883308
	FCGR1A	0	0	0	0	0	0	0	0	0.000631843	0.000631843	0.000631843	0.000631843	0.000631843	0.000631843	0.000631843	0.000631843	0.000631843	0.000631843	0.0763852	0.0763852	0.211554	0.211554	0.211992	0.212526	0.212526	0.212526	0.212526	0.36429	0.363658	0.363658	0.363658	0.363658	0.363658	0.363658	0.363658	0.364571	0.364571	0.639634	0.563881	0.563881	0.555246	0.578736	0.578299	0.660466	0.769911	0.769911	0.769911	0.656147
	MYC	0.254526	0.16373	0.210926	0.223783	0.223783	0.223783	0.143958	0.144832	0.145454	0.175555	0.135331	0.13598	0.209728	0.209101	0.178868	0.0881445	0.0092771	0.00894668	0.0847345	0.0468521	0.0468521	0.047196	0	0.0141529	0.0141529	0.0305113	0.0803414	0.166621	0.166	0.204327	0.215577	0.262756	0.196106	0.325305	0.340514	0.386835	0.493541	0.505716	0.430718	0.553544	0.638296	0.68634	0.750814	0.783429	0.811301	0.875313	0.825483	0.738329
	DLK1	0.119162	0.118786	0.157103	0.110453	0.150652	0.150458	0.10811	0.159879	0.159203	0.159203	0.159131	0.159131	0.159131	0.15869	0.158672	0.158884	0.118276	0.118276	0.0687324	0.0679949	0.0675843	0.102463	0.0641457	0.107931	0.0677327	0.0677327	0.0677327	0.0255927	0	0.080056	0.0796297	0.0799125	0.0799125	0.134772	0.134277	0.133836	0.181886	0.182106	0.181842	0.215014	0.254493	0.238246	0.252127	0.28209	0.297363	0.380823	0.380823	0.370809
	CSF3R	0.689352	0.688908	0.676945	0.706177	0.796112	0.796112	0.702823	0.636197	0.555838	0.666867	0.650511	0.650502	0.623694	0.541746	0.477339	0.377952	0.266329	0.266329	0.187603	0.116365	0.115279	0.15531	0.0996079	0.0910616	0.000277339	0.000594652	0.0637441	0.0738761	0.0736171	0.0738542	0	0.0274055	0.0274055	0.120074	0.0982434	0.0982434	0.219146	0.219233	0.219458	0.253995	0.350256	0.31042	0.345463	0.366345	0.366345	0.472753	0.408441	0.446492
	MPO	0.00110518	0.00147459	0.00153861	0.00182438	0.00182438	0.00222634	0.00217123	0.0019981	0.00126373	0.000989745	0.00141412	0.000979235	0.000980221	0.00107958	0.000585856	0	0.0124935	0.0121924	0.0118417	0.0117056	0.0110539	0.010477	0.0105727	0.0277337	0.0502628	0.0551785	0.0550262	0.0672357	0.0674671	0.0798144	0.0796627	0.0794418	0.0795467	0.0793081	0.127146	0.160171	0.202104	0.211311	0.211292	0.262346	0.310294	0.321031	0.358879	0.383711	0.383336	0.437749	0.487334	0.531599
	LYZ	0.415857	0.415219	0.415219	0.456534	0.504483	0.46905	0.428701	0.353376	0.303428	0.303428	0.273445	0.181147	0.122206	0.122206	0.192849	0.124245	0.0601866	0.103525	0.0753652	0.0218374	0.0218374	0.0675802	0.0892641	0.047949	0	0.0151997	0.0618813	0.0714252	0.0890448	0.0890448	0.0890448	0.0890448	0.0890448	0.134509	0.0747504	0.0833647	0.0908214	0.0523157	0.0523157	0.119159	0.176646	0.147335	0.133105	0.148756	0.162793	0.212825	0.209759	0.286941
	SPI1	0.496646	0.511384	0.511384	0.599646	0.561074	0.493098	0.49805	0.537439	0.490545	0.38633	0.310844	0.310844	0.289657	0.243492	0.292267	0.224117	0.245696	0.245696	0.275781	0.308753	0.239977	0.117659	0.133336	0.0508399	0.0508399	0.057877	0.0363512	0	0.00834479	0.0231059	0.0898533	0.139018	0.139018	0.17703	0.141633	0.163164	0.141585	0.163089	0.190968	0.302736	0.298615	0.305346	0.295041	0.360848	0.3707	0.515928	0.601158	0.595308
[truncated: 13 more columns]

## Sheet: Fig 2F
		i719.i503	i719.i505	i702.i506	i721.i502	i715.i503	i714.i505	i716.i506	i707.i506	i727.i505	i716.i502	i721.i505	i704.i505	i728.i505	i715.i502	i727.i502	i714.i502	i704.i503	i716.i503	i727-i506	i722.i503	i726.i502	i720.i502	i719.i506	i710.i503	i714.i506	i727.i506	i727-i507	i701.i503	i721.i506	i715-i505	i721-i505	i720.i505	i721-i506	i729-i507	i718.i506	i724-i506	i706-i507	i705-i507	i723-i507	i707.i503	i711-i506	i701.i505	i711.i502	i714-i506	i704-i507	i705-i505	i710-i506	i722-i505
	HOXA9	1	0.850816	0.838252	0.748086	0.616255	0.560039	0.434913	0.40042	0.40042	0.471017	0.403109	0.403109	0.403109	0.265425	0.15554	0.15554	0.15554	0.15554	0.220263	0.220263	0.220263	0.220263	0.195066	0.195066	0.225053	0.225053	0.225053	0.15933	0.15933	0.0887337	0.0887337	0.0887337	0.143554	0.143554	0.143554	0.143554	0.143554	0.143554	0.0788315	0.0788315	0.0788315	0.0788315	0.0800073	0.0800073	0.0535992	0.0535992	0.0535992	0.0535992
	CD52	1	0.963177	0.942351	0.894728	0.814766	0.854213	0.848083	0.862761	0.943787	0.914749	0.890238	0.839599	0.817677	0.729325	0.695286	0.678843	0.774457	0.7313	0.677615	0.6357	0.630722	0.629847	0.653384	0.671607	0.706823	0.667452	0.660183	0.621951	0.574406	0.590405	0.558811	0.49585	0.478027	0.502155	0.463358	0.39257	0.295201	0.298432	0.282331	0.286647	0.246008	0.21707	0.193533	0.200413	0.139776	0.118769	0.117243	0.104484
	CD34	1	0.917187	0.89366	0.902139	0.805541	0.827006	0.735656	0.720089	0.762699	0.76944	0.731427	0.686587	0.583332	0.566855	0.554957	0.463952	0.476925	0.376712	0.394855	0.374789	0.317009	0.388754	0.295657	0.202845	0.232461	0.193669	0.249036	0.16904	0.146481	0.0384174	0.000650927	0	0.0655699	0.0696264	0.0667905	0.101553	0.07042	0.0708311	0.0441343	0.0149682	0.0421397	0.0298524	0.0293884	0.134663	0.0775789	0.0743399	0.103621	0.19048
	HOPX	1	0.985092	0.91603	0.966988	0.876941	0.819906	0.752012	0.722144	0.690076	0.696644	0.658224	0.592313	0.558775	0.490987	0.458025	0.383154	0.356215	0.356215	0.299812	0.279283	0.328458	0.261781	0.270687	0.222928	0.225546	0.242499	0.251168	0.254161	0.209107	0.170329	0.179317	0.178709	0.218694	0.2248	0.248415	0.255691	0.219436	0.223332	0.237897	0.232085	0.201486	0.201486	0.19258	0.173889	0.148796	0.142865	0.134195	0.131203
	SELL	0.97769	1	0.988536	0.953146	0.912011	0.820806	0.760919	0.777916	0.77638	0.706602	0.704036	0.756669	0.814742	0.918632	0.918295	0.91331	0.871358	0.784935	0.780457	0.795177	0.813794	0.804401	0.759831	0.689467	0.713005	0.712527	0.758836	0.660294	0.644885	0.634958	0.591223	0.538891	0.441296	0.359798	0.326608	0.276168	0.246961	0.258398	0.280309	0.233276	0.193459	0.115055	0.115508	0.165484	0.0872001	0.0873163	0.0404029	0.0901554
	MLLT3	0.916871	0.978262	1	0.92277	0.963571	0.966499	0.973095	0.965013	0.922351	0.860599	0.843703	0.820467	0.742344	0.719407	0.736008	0.646381	0.608169	0.689948	0.613599	0.620336	0.526848	0.465457	0.424803	0.429456	0.417333	0.338031	0.272092	0.248017	0.262413	0.290032	0.273073	0.254738	0.266537	0.269049	0.265069	0.265069	0.264601	0.184315	0.184034	0.177297	0.191628	0.191628	0.176222	0.171569	0.110474	0.1424	0.142284	0.120547
	TIMP3	0.843941	0.843941	0.991604	0.914673	1	1	0.997331	0.966896	0.966896	0.792235	0.842222	0.687761	0.577027	0.437335	0.339344	0.34092	0.391626	0.540829	0.541465	0.540723	0.546327	0.546327	0.406111	0.406311	0.314604	0.314604	0.314604	0.170551	0.239494	0.240179	0.201231	0.202009	0.202009	0.218801	0.166066	0.165569	0.116413	0	0.0297928	0.0295613	0.0334137	0.066705	0.103516	0.104432	0.103489	0.126095	0.126928	0.126534
	SPINK2	0.755057	0.820877	0.737849	0.848329	0.778182	0.792403	0.736146	0.703961	0.762531	0.826523	0.850134	0.810443	0.80566	0.764531	0.848801	0.86857	0.953108	1	0.99425	0.893237	0.995048	0.889018	0.868048	0.790609	0.750409	0.76828	0.79924	0.800144	0.745692	0.68079	0.575842	0.505428	0.573149	0.604249	0.559816	0.505715	0.432279	0.402606	0.289491	0.255458	0.238136	0.216796	0.277554	0.296114	0.241693	0.213877	0.131993	0.059411
	MEIS1	0.426711	0.426711	0.533845	0.663584	0.739849	0.672209	0.86809	0.792267	0.85192	0.85192	0.978372	0.927827	0.92597	0.924854	0.803144	0.80615	0.853375	0.913806	1	0.921025	0.920663	0.920663	0.896186	0.773643	0.651253	0.656756	0.555066	0.594199	0.622261	0.737746	0.672943	0.629556	0.743442	0.806729	0.853438	0.882496	0.86685	0.770269	0.720118	0.724439	0.732704	0.732704	0.780584	0.773387	0.743102	0.762497	0.668306	0.627619
	CNRIP1	0.00835188	0.00544757	0.00544757	0.000990375	0.435203	0.433706	0.428448	0.72095	0.723487	0.723487	0.723487	0.719903	0.722766	0.725651	0.937825	0.939465	0.93729	0.935496	0.970469	0.984735	0.981567	0.981567	1	1	0.565788	0.565788	0.56656	0.274058	0.271521	0.275533	0.276284	0.278573	0.27571	0.269417	0.0778809	0.16321	0.16321	0.16321	0.351578	0.334451	0.333621	0.333621	0.318629	0.318629	0.318629	0.318629	0.317857	0.317857
	LMO4	0.274607	0.274607	0.334161	0	0	0.00727114	0.0149933	0.00904988	0.175788	0.175788	0.172055	0.595312	0.595312	0.595312	0.591885	0.663995	0.663995	0.663995	0.663995	0.663995	0.663995	0.663995	0.672132	0.672132	0.745168	0.737897	0.936492	1	0.828189	0.838262	0.917664	0.494407	0.494407	0.537237	0.58646	0.51862	0.616593	0.618482	0.656938	0.656938	0.737985	0.747896	0.680205	0.680205	0.607169	0.607169	0.400852	0.605516
	SPN	0.4062	0.309432	0.309432	0.417487	0.278449	0.202723	0.435735	0.279775	0.369532	0.415467	0.291753	0.291753	0.191871	0.196423	0.060478	0.281086	0.32327	0.136252	0	0.0585091	0.237757	0.556687	0.556687	0.480606	0.629142	0.577332	0.445191	0.459671	0.538729	0.492616	0.616535	0.740939	0.825767	0.954661	1	0.885953	0.874194	0.923588	0.929561	0.960125	0.823923	0.597469	0.859146	0.887836	0.7393	0.782501	0.852145	0.836463
	DLC1	0.331603	0.331603	0.429615	0	0	0	0	0	0.0952268	0.0952268	0.0952268	0.0952268	0.0952268	0.0952268	0.0952268	0.0952268	0.454259	0.454259	0.454259	0.732572	0.928905	0.928905	0.830892	0.827868	0.827868	0.829549	0.829549	0.829549	0.730659	0.730659	0.731571	0.731571	0.731571	0.889211	0.889211	1	0.655939	0.655939	0.83782	0.705101	0.508768	0.508768	0.508768	0.531924	0.538023	0.536342	0.536342	0.536342
	MITF	0	0	0	0	0	0	0	0	0	0.00320504	0.00320504	0.00773523	0.00773523	0.00773523	0.00773523	0.00773523	0.00773523	0.00773523	0.00773523	0.00948037	0.00948037	0.00948037	0.00948037	0.00948037	0.00948037	0.113963	0.113963	0.267018	0.267018	0.263813	0.263813	0.259283	0.259283	0.259283	0.259283	0.259283	0.398879	0.414416	0.414416	0.460709	0.461529	0.461529	0.461529	1	1	0.895518	0.895518	0.742463
	KIT	0.403888	0.403888	0.402806	0.443493	0.443493	0.407628	0.192879	0.333938	0.375249	0.432556	0.462109	0.345954	0.154184	0.0207973	0.110239	0.110239	0	0.000822433	0.126647	0.126877	0.226745	0.226745	0.227306	0.036413	0.128255	0.156938	0.199259	0.0575857	0.0588535	0.0823669	0.184044	0.245691	0.360804	0.511808	0.452317	0.501477	0.508276	0.539792	0.425058	0.475356	0.419623	0.58	0.755663	0.864713	0.772871	0.889344	0.983112	1
	CSF2RB	0.55893	0.55893	0.556797	0.537012	0.53515	0.53515	0.205541	0.205146	0.265939	0.00631905	0.00631905	0.00631905	0.00631905	0.0040472	0.0040472	0.0040472	0.0040472	0.0040472	0.0040472	0.0040472	0.0040472	0.0040472	0.0040472	0.0040472	0.00772377	0.00772377	0.00823847	0.00703584	0	0.204883	0.317488	0.317488	0.318942	0.345565	0.448213	0.453658	0.533003	0.557121	0.557121	0.647206	0.675069	0.675069	0.675069	0.675069	0.999885	0.999885	0.99937	1
	ZBTB16	0.209363	0.208699	0.208699	0.315716	0.315716	0.218866	0.218866	0.114279	0.178031	0.178031	0.181491	0.297422	0.297422	0.268755	0.148459	0.148459	0.086748	0.145348	0.145348	0.144849	0.144849	0.145633	0.145633	0.038616	0.038616	0.0387746	0.0387746	0.0350628	0	0.11542	0.1925	0.195296	0.195296	0.242679	0.317303	0.373103	0.393029	0.249253	0.260157	0.26026	0.284157	0.365105	0.472608	0.555324	0.704796	0.810363	0.912652	0.986959
	IL5RA	0	0	0	0	0	0.00305247	0.00305247	0.00305247	0.00305247	0.00305247	0.00305247	0.00305247	0.00305247	0.00305247	0.00440393	0.00440393	0.00440393	0.00440393	0.00440393	0.00440393	0.00440393	0.00440393	0.00440393	0.00440393	0.00440393	0.00135145	0.00135145	0.00135145	0.00135145	0.00135145	0.00135145	0.209492	0.209492	0.209492	0.20814	0.20814	0.20814	0.20814	0.20814	0.20814	0.20814	0.20814	0.20814	0.20814	0.630496	0.630496	0.630496	0.630496
	GATA2	0.428705	0.70893	0.689561	0.837514	0.837514	0.621235	0.395714	0.648697	0.426893	0.573699	0.572588	0.572534	0.572545	0.397739	0.397739	0.393304	0.429886	0.726928	0.59525	0.578888	0.618483	0.338258	0.338258	0.188369	0.427501	0.425338	0.42117	0.166988	0.149469	0	0.0828888	0.435011	0.574811	0.679432	0.729179	0.861883	0.814824	0.458412	0.493486	0.351659	0.311256	0.462236	0.462236	0.463583	0.424407	0.649941	0.649555	0.649265
	FCER1G	0.324878	0.238463	0.238463	0.194756	0	0	0.000941761	0.156186	0.213718	0.213718	0.145981	0.0305641	0.0278288	0.0912192	0.0912192	0.09201	0.0963693	0.207821	0.207821	0.173195	0.262582	0.262582	0.346639	0.398899	0.398899	0.480547	0.529203	0.374238	0.382073	0.382073	0.382796	0.3839	0.439145	0.376171	0.402252	0.432795	0.506429	0.49152	0.491795	0.503113	0.455219	0.455219	0.371162	0.3177	0.563216	0.499957	0.449086	0.495489
	GATA1	0.750085	0.750085	0.750085	0.750085	0.750085	0.750085	0.525752	0.728109	0.728109	0.728109	0.539545	0.539545	0.539545	0.539545	0.539545	0.539545	0.42147	0.42147	0.42147	0.42147	0.152452	0.152452	0.152452	0.202357	0.202357	0.202357	0.202357	0	0	0.170976	0.170976	0.170976	0.170976	0.244262	0.244262	0.244262	0.177697	0.177697	0.177697	0.177697	0.107256	0.107256	0.107256	0.335958	0.335958	0.335958	0.335958	0.335958
	CPA3	0.237881	0.237175	0.237175	0.237175	0.237175	0.237862	0.237862	0.237139	0.236406	0.236406	0.236406	0.237263	0.233218	0.232391	0.136105	0.13723	0.000868744	0	0	0	0	0.000832338	0.000832338	0.000832338	0.00283105	0.00178004	0.00178004	0.00178004	0.00178004	0.100187	0.118008	0.212798	0.212798	0.212798	0.212798	0.211673	0.211483	0.211483	0.211483	0.211483	0.211483	0.375995	0.450364	0.496336	0.662202	0.662202	0.662202	0.799735
[truncated: 13 more columns]

## Sheet: Fig 2H
	Stemness erichment score
	PEMP-1	PEMP-2	PEMP-3
	-0.0074283	0.0873065	0.00290611
	-0.0226288	0.0346258	-0.027643
	-0.034927	-0.0210043	0.0750506
	0.0656551	0.00939576	-0.0446423
	0.021226	0.0598476	0.192448
	-0.0367453	-0.0127303	0.223948
	-0.0668005	0.0533855	0.191016
	-0.0168742	0.08216	0.211414
	0.185674	0.028	0.0666698
	0.132622	0.0291998	0.198165
	0.100492	0.144119	0.176745
	0.16076	-0.0479358	0.167612
	0.12958	0.106129	0.162586
	0.336126	0.190476	0.0632261
	0.191243	-0.0151225	0.158058
	0.163039	0.031753	0.00147195
	0.336939	0.0748724	0.152344
	0.268977	0.112538	0.116185
	0.081206	0.125849	0.0174011
	0.228298	-0.0004248	0.0522632
	0.12334	0.036346	0.0713375
	0.286673	0.0131015	0.103148
	0.136762	0.0997252	0.243874
	0.321576	0.094715	0.120755
	0.318019	0.252851	0.0263094
	0.16784	0.0514184	0.0589732
	0.148625	0.0689147	0.00938669
	0.260766	0.0903713	0.0603786
	0.145927		0.0771783
	0.154003		0.0523458
	0.210679		-0.0110396
	0.0620348		0.217022
	0.160765
	0.1592
	0.200122
	0.22804
	0.124788
	0.127322
	0.0626165
	0.263822
	0.119559
	0.213011
	0.218827
	0.10961
	-0.0467178
	0.185226
	0.0511996
	0.256545
	0.317048
	0.105578
	0.174687
	0.0493154

## Sheet: Fig 2K
	Fraction of PEMP - Flow Cytometry					Fraction of PEMP - scRNAseq
	CD131+ PEMP	CD45RA+ PEMP	-/- PEMP			PEMP-1	PEMP-2	PEMP-3	PEMP-HBC
	0.18705	0.136691	0.676259			0.314286	0.228571	0.114286	0.342857
	0.191083	0.229299	0.579618			0.455556	0.222222	0.222222	0.1
	0.333333	0.2037	0.4629
	0.1301	0.2397	0.6301
	0.17	0.0586	0.688
	0.0496	0.261	0.642
	0.077	0.197	0.674

[truncated: 30 more sheets: Fig 4B, Fig 4C, Fig 4F, Fig 4G, Fig 4I, Fig 4L, Fig 4M, Fig 5C, Fig 5E, Fig 5F, Fig 6C, Fig 6E, Fig 6H, Fig S1D, Fig S1E, Fig S3B,C,D,E, Fig S4A, Fig S4B, Fig S4C, Fig S4D …]
